# Supplementary material for: A Broad-Spectrum Chemokine Inhibitor Drives M2 Macrophage Polarization Through Modulation of the Myometrial Secretome
Source: Cells. 2025 Mar 30;14(7):514. doi: 10.3390/cells14070514 (PMC11989072; doi:10.3390/cells14070514)
Supplement: Supplementary file 1 [file cells-14-00514-s001.zip]

Archive with 1 entries (1 files):
- cells-3539193-supplementary.pdf
